# Supplementary material for: Effectiveness of Vaccination against SARS-CoV-2 Infection in the Pre-Delta Era: A Systematic Review and Meta-Analysis
Source: Vaccines (Basel). 2022 Jan 21;10(2):157. doi: 10.3390/vaccines10020157 (PMC8879968; doi:10.3390/vaccines10020157)
Supplement: Supplementary file 1 [file vaccines-10-00157-s001.zip]

Archive with 1 entries (1 files):
- vaccines-1491768-supplementary.pdf
